# Supplementary material for: Beyond the genome: clinical challenges in diagnosing LONP1-related mitochondrial disorders
Source: Front Cell Dev Biol. 2026 Mar 27;14:1779332. doi: 10.3389/fcell.2026.1779332 (PMC13066256; doi:10.3389/fcell.2026.1779332)
Supplement: Supplementary file 1 [file Table1.xls]

## Sheet: Supplementary Table 1
		Individual	Nationality	Gender	Onset age	Variants	Inheritance	Developmental delay	Regression	Craniofacial anomalies	Cataracts	Ptosis	Dental anomalies	Auricular deformities	Hearing loss	Skeletal Anomalies	Seizures	Dystonia	Hyperlactatemia	Hypoadrenocorticism	Microcephaly	Pachygyria	Cerelral atrophy	Effective treatment
AD	NDD	Our case	Chinese	M	After birth	c.901C>T (p.R301W)	de novo	＋	＋	－	－	－	－	－	＋	－	＋	＋	＋	＋	＋	＋	＋	Mitochondrial cocktail,LTG, ZNS,HC
		Case, Besse et al.	American	F	After birth	c.901C>T (p.R301W)	de novo	＋	－	－	－	－	－	－	－	－	＋	＋	＋	NA	＋	－	－	Clobazam and keppra
		Case 1, Young, et al.	NA	M	After birth	c.901C>T (p.R301W)	de novo	＋	－	－	－	－	－	－	－	－	＋	NA	＋	－	－	－	－	NA
		Case 2, Young, et al.	NA	F	NA	c.859G>T (p.E287*)	de novo	＋	＋	－	－	－	－	－	－	－	＋	＋	－	－	－	－	－	NA
		Case 3, Young, et al.	NA	F	NA	c.902G>A (p.R301Q)	Heterozygous	＋	＋	－	－	－	－	－	＋	＋	＋	＋	－	－	NA	NA	NA	NA
		Case 4, Young, et al.	NA	F	After birth	c.1693A>G p.(Y565C)	de novo	＋	－	－	－	－	－	－	＋	－	－	＋	－	－	－	－	－	NA
		Case 5, Young, et al.	NA	F	After birth	c.1694A>G p.(Y565C)	de novo	＋	－	＋	－	－	－	－	＋	－	－	＋	＋	－	－	－	－	NA
AR	NDD	Case, Peter et al.	NA	M	After birth	c.1693T > C (p.Y565H) / c.2197G > A (p.E733K)	Compound heterozygous	＋	－	－	－	－	－	－	－	－	＋	＋	＋	－	－	－	－	Ketogenic diet
		Case 1, Nimmo et al.	Afghan	M	After birth	c.2282 C > T (p.P761L)	Homozygous	＋	＋	－	＋	－	－	－	－	－	－	＋	－	－	＋	－	＋	Surgery
		Case 2, Nimmo et al.	Afghan	M	After birth	c.2282 C > T (p.P761L)	Homozygous	＋	＋	－	－	－	－	－	－	＋	＋	＋	－	－	＋	－	＋	NA
		Case, Hannah-Shmouni, et al.	Pakistan	M	8m	c.810G > A (p.D463N)	Homozygous	＋	－	－	－	－	－	－	－	－	－	＋	－	－	－	－	－	mitochondrial cocktail
		Case 6, Young, et al.	NA	F	NA	c.1773+2T>C / c.742G>A (p.D248N)	Compound heterozygous	＋	－	＋	＋	－	－	－	－	－	－	＋	－	－	－	－	－	NA
		Case 7, Young, et al.	NA	NA	NA	c.241G>A (p.G81R) / c.310G>A (p.G104R)	Homozygous	－	－	－	＋	－	－	－	－	－	－	＋	－	－	－	－	－	NA
		Case 8, Young, et al.	NA	NA	NA	c.241G>A (p.G81R) / c.310G>A (p.G104R)	Homozygous	－	－	－	＋	－	－	－	－	－	－	＋	－	－	－	－	－	NA
		Case 9, Young, et al.	NA	M	NA	c.397C>G (p.P133A)/ c.857C>T (p.T286M)	Compound heterozygous	＋	－	－	－	－	－	－	－	－	－	－	－	－	－	－	NA	NA
		Case 10, Young, et al.	NA	F	NA	c.1939G>A (p.E647K)	Homozygous	＋	－	＋	＋	－	－	＋	＋	－	－	＋	＋	－	NA	NA	NA	NA
		Case 11, Young, et al.	NA	F	NA	c.1985T>G (p.V662G) / c.2585C>T (p.T862M)	Compound heterozygous	＋	－	－	－	－	－	－	－	＋	－	＋	－	－	－	－	＋	NA
	CODAS	Case1, Dikoglu et al.	Korean	F	2m	c.2300G > A (p.G767E) / c.2245C > T (p.P749S)	compound heterozygous	＋	－	＋	＋	－	－	＋	－	＋	－	－	－	－	－	－	＋	Surgery
		Case2, Dikoglu et al.	Korean	M	6m	c.1427A > C (p.E476A) / c.2014C > T (p.R672C)	compound heterozygous	＋	－	＋	＋	－	－	＋	－	＋	－	－	－	－	－	－	＋	Surgery
		Case3, Dikoglu et al.	Korean	F	4m	c.1427A > C (p.E476A) / c.2014C > T (p.R672C)	compound heterozygous	＋	－	＋	＋	－	－	－	－	＋	－	－	－	－	－	－	－	Surgery
		Case4, Dikoglu et al.	Turkish	M	After birth	c.2009C > T (p.A670V) / c.2780 - 2782delATC p.I927del	compound heterozygous	－	－	＋	＋	－	－	＋	－	＋	－	－	－	－	－	－	－	NA
		Case5, Dikoglu et al.	Turkish	M	2m	c.2014C > T (p.R672C)	Homozygous	－	－	＋	＋	－	－	－	－	＋	－	－	－	－	－	－	－	NA
		Case6, Dikoglu et al.	Brazilian	F	After birth	c.2009C > T (p.A670V)	Homozygous	－	－	＋	＋	－	－	＋	－	＋	－	－	－	－	－	－	－	Surgery
		Case7, Dikoglu et al.	Brazilian	F	After birth	c.1392G > A (p.W464*) / c.2036G > A (p.R679H)	compound heterozygous	＋	－	＋	＋	－	＋	＋	－	＋	－	＋	－	－	－	－	－	NA
		Case 1, Strauss. et al.	American	F	After birth	c.2161C>G (p.R721G)	homozygous	＋	－	＋	＋	＋	＋	＋	＋	＋	＋	＋	－	－	NA	NA	NA	Surgery
		Case 2, Strauss. et al.	American	M	After birth	c.2161C>G (p.R721G)	homozygous	＋	－	＋	＋	＋	＋	＋	＋	＋	－	＋	－	－	NA	NA	NA	Surgery
		Case 3, Strauss. et al.	American	F	After birth	c.2161C>G (p.R721G)	homozygous	＋	－	＋	＋	＋	－	＋	－	＋	－	＋	－	－	NA	NA	NA	Surgery
		Case 4, Strauss. et al.	American	M	After birth	c.2161C>G (p.R721G)	homozygous	＋	－	＋	＋	＋	－	＋	－	＋	－	＋	－	－	NA	NA	NA	Surgery
		Case 5, Strauss. et al.	American	NA	After birth	c.2161C>G (p.R721G)	homozygous	NA	NA	NA	NA	NA	NA	NA	NA	NA	NA	NA	NA	NA	NA	NA	NA	NA
		Case 6, Strauss. et al.	American	NA	After birth	c.2161C>G (p.R721G)	homozygous	NA	NA	NA	NA	NA	NA	NA	NA	NA	NA	NA	NA	NA	NA	NA	NA	NA
		Case 7, Strauss. et al.	American	NA	After birth	c.2161C>G (p.R721G)	homozygous	NA	NA	NA	NA	NA	NA	NA	NA	NA	NA	NA	NA	NA	NA	NA	NA	NA
		Case 8, Strauss. et al.	American	NA	After birth	c.2161C>G (p.R721G)	homozygous	NA	NA	NA	NA	NA	NA	NA	NA	NA	NA	NA	NA	NA	NA	NA	NA	NA
		Case 9, Strauss. et al.	Mennonite-German	F	After birth	c.2026C>T (p.P676S)	homozygous	＋	－	＋	＋	＋	＋	＋	－	＋	－	＋	－	－	－	－	－	Surgery
		Case 10, Strauss. et al.	Canada	F	After birth	c.1892C>A (p.S631Y) / c.2171C>T (p.A724V)	compound heterozygous	NA	NA	NA	NA	NA	NA	NA	NA	NA	NA	NA	NA	NA	NA	NA	NA	NA
		Case, Yi Tang et al.	Chinese	M	2 months	c.2009C>T (p.A670V) / c.2014C>T (p.R672C)	compound heterozygous	＋	－	＋	＋	－	＋	＋	－	＋	－	－	－	－	－	－	－	Surgery
		Case1, Patel, et al.	NA	F	9m	c.44G>C (p.R15P)	Homozygous	＋	－	＋	＋	－	－	－	－	＋	－	－	－	－	－	－	－	Surgery
		Mousa, et al.	Saudi Arabia	F	4m	c.2263C>G (p.R755G)	Homozygous	＋	－	－	－	－	－	－	－	－	＋	－	－	－	＋	－	－	LEV
		Case , Inui et al.	Japanese	M	After birth	c.296dup (p.S100Qfs*46) / c.2356C>T (p.R786W)	compound heterozygous	＋	＋	－	＋	－	－	－	－	＋	＋	＋	－	－	－	－	＋	Surgery, VPA
	Cataract	Case2, Patel, et al.	NA	F	After birth	c.1612C>T (p.R538C)	homozygous	＋	－	－	＋	－	－	－	－	－	－	－	－	－	－	－	－	Surgery
		Case3, Patel, et al.	NA	F	After birth	c.2014C>T (p.R672C)	homozygous	＋	－	＋	＋	＋	－	＋	－	－	－	－	－	－	－	－	－	Surgery
		Case4, Patel, et al.	NA	NA	NA	c.2014C>T (p.R672C)	homozygous	＋	NA	NA	＋	NA	NA	NA	NA	NA	NA	NA	NA	NA	NA	NA	NA	Surgery
		Case1, Khan, et al.	NA	F	After birth	c.2014C>T (p.R672C)	homozygous	NA	－	＋	＋	＋	－	＋	－	－	－	－	－	－	－	－	－	Surgery
		Case2, Khan, et al.	NA	M	After birth	c.2014C>T (p.R672C)	homozygous	NA	－	＋	＋	＋	－	＋	－	＋	－	－	－	－	－	－	－	Surgery
		Case3, Khan, et al.	NA	F	After birth	c.2014C>T (p.R672C)	homozygous	NA	NA	NA	＋	NA	NA	NA	NA	NA	NA	NA	NA	NA	NA	NA	NA	Surgery
		Case4, Khan, et al.	NA	M	After birth	c.2014C>T (p.R672C)	homozygous	＋	NA	NA	＋	NA	NA	NA	NA	NA	NA	NA	NA	NA	NA	NA	NA	Surgery
		Case5, Khan, et al.	NA	F	After birth	c.2014C>T (p.R672C)	homozygous	NA	NA	NA	＋	NA	NA	NA	NA	NA	NA	NA	NA	NA	NA	NA	NA	Surgery
		Case6, Khan, et al.	NA	F	After birth	c.2014C>T (p.R672C)	homozygous	NA	NA	NA	＋	NA	NA	NA	NA	NA	NA	NA	NA	NA	NA	NA	NA	Surgery
Supplementary Table 1: Clinical features and genotype data linked to diseases caused by LONP1 gene variants in our case and previous studies. Abbreviations are as follows: F, female; M, male; n/a, not applicable because clinical data were not available. ME, Mitochondrial Encephalopathy; MD: Mitochondrial disease PB, phenobarbital; TPM, topiramate; VGB, vigabatrin; VPA,sodium valproate; OXC, oxcar…
								Developmental delay	Regression	Craniofacial anomalies	Cataracts	Ptosis	Dental anomalies	Auricular deformities	Hearing loss	Skeletal Anomalies	Seizures	Dystonia	Hyperlactatemia	Hypoadrenocorticism	Microcephaly	Pachygyria	Cerelral atrophy
							AD(n=7)	7	3	1	0	0	0	0	4	1	5	6	4	1	2	1	1
							AR(n=30)	23	3	19	24	8	5	15	3	18	5	16	2	0	3	0	6
							AD(n=7)	1	0.428571	0.142857	0	0	0	0	0.571429	0.142857	0.714286	0.857143	0.571429	0.142857	0.285714	0.142857	0.142857
							AR(n=30)	0.766667	0.1	0.633333	0.8	0.266667	0.166667	0.5	0.1	0.6	0.166667	0.533333	0.0666667	0	0.1	0	0.2
								Developmental delay	Regression	Craniofacial anomalies	Cataracts	Ptosis	Dental anomalies	Auricular deformities	Hearing loss	Skeletal Anomalies	Seizures	Dystonia	Hyperlactatemia	Hypoadrenocorticism	Microcephaly	Pachygyria	Cerelral atrophy
							NDD-AD(n=7)	7	3	1	0	0	0	0	4	1	5	6	4	1	2	1	1
							NDD-AR(n=10)	8	2	2	5	0	0	1	1	2	2	9	2	0	2	0	3
							CODAS(n=16)	13	1	14	15	5	5	11	2	15	3	7	0	0	1	0	3
							Cataract(n=4)	2	0	3	4	3	0	3	0	1	0	0	0	0	0	0	0
							NDD-AD(n=7)	1	0.428571	0.142857	0	0	0	0	0.571429	0.142857	0.714286	0.857143	0.571429	0.142857	0.285714	0.142857	0.142857
							NDD-AR(n=10)	0.8	0.2	0.2	0.5	0	0	0.1	0.1	0.2	0.2	0.9	0.2	0	0.2	0	0.3
							CODAS(n=16)	0.8125	0.0625	0.875	0.9375	0.3125	0.3125	0.6875	0.125	0.9375	0.1875	0.4375	0	0	0.0625	0	0.1875
							Cataract(n=4)	0.5	0	0.75	1	0.75	0	0.75	0	0.25	0	0	0	0	0	0	0
